# Supplementary material for: Energy-saving pretreatments affect pelagic Sargassum composition and DNA metabarcoding reveals the microbial community involved in methane yield
Source: PLoS One. 2023 Aug 17;18(8):e0289972. doi: 10.1371/journal.pone.0289972 (PMC10434912; doi:10.1371/journal.pone.0289972)
Supplement: S1 Data — (XLSX) [file pone.0289972.s001.xlsx]

## Sheet: Blank
PH2O	4.74862
Days	Blank 1					Blank 2					Blank 3					BlanK
	Vol_Bio_mL	Vol_Bio_mL_std	x_CH4	Vol_CH4_mL	Vol_CH4_mL g-1 VS	Vol_Bio_mL	Vol_Bio_mL_std	x_CH4	Vol_CH4_mL	Vol_CH4_mL g-1 VS	Vol_Bio_mL	Vol_Bio_mL_std	x_CH4	Vol_CH4_mL	Vol_CH4_mL g-1 VS	CH4_Mean	SD
0	0	0		0	0	0	0		0	0	0	0		0	0	0	0
1
2	14.6	12.4565	0.225755	2.81211	2.3671	13.6	11.6033	0.135271	1.56958	1.3212	15.1	12.8831	0.690314	8.89336	5.4527	1.84415	0.739562
3	2.2	1.877	0.225755	0.423743	0.356686	2.4	2.04764	0.135271	0.276985	0.233153	6	5.1191	0.690314	3.53379	2.16664	0.294919	0.0873511
4	2.2	1.877	0.135271	0.253903	0.213723	2.4	2.04764	0.135271	0.276985	0.233153	2.5	2.13296	0.690314	1.47241	0.902765	0.223438	0.0137387
5	0.1	0.0853183	0.135271	0.0115411	0.0097147	0	0	0.135271	0	0	5	4.26591	0.690314	2.94482	1.80553	0.00485735	0.00686933
6																#DIV/0!	#DIV/0!
7	4.3	3.66869	0.316044	1.15947	0.975983	3.9	3.32741	0.295581	0.98352	0.827879	1	0.853183	0.711646	0.607164	0.372265	0.901931	0.104725
8																#DIV/0!	#DIV/0!
9	2.9	2.47423	0.316044	0.781967	0.658221	2.6	2.21828	0.295581	0.65568	0.551919	9.8	8.36119	0.711646	5.95021	3.6482	0.60507	0.0751668
10																#DIV/0!	#DIV/0!
11																#DIV/0!	#DIV/0!
12	4	3.41273	0.351104	1.19822	1.00861	4.7	4.00996	0.351563	1.40975	1.18666	9.8	8.36119	0.711646	5.95021	3.6482	1.09763	0.125904
13																#DIV/0!	#DIV/0!
14	5.7	4.86314	0.421286	2.04878	1.72456	5.4	4.60719	0.396177	1.82526	1.53642	9.8	8.36119	0.711646	5.95021	3.6482	1.63049	0.133037
15																#DIV/0!	#DIV/0!
16																#DIV/0!	#DIV/0!
17	4.9	4.1806	0.467855	1.95591	1.64639	3.9	3.32741	0.476862	1.58672	1.33562	7.7	6.56951	0.711646	4.67516	2.86644	1.49101	0.21975
18																#DIV/0!	#DIV/0!
19																#DIV/0!	#DIV/0!
20																#DIV/0!	#DIV/0!
21																#DIV/0!	#DIV/0!
22																#DIV/0!	#DIV/0!
23	5.4	4.60719	0.467855	2.1555	1.81439	5.7	4.86314	0.476862	2.31905	1.95206	12.8	10.9207	0.734048	8.01635	4.91499	1.88323	0.0973453
24																#DIV/0!	#DIV/0!
25																#DIV/0!	#DIV/0!
26																#DIV/0!	#DIV/0!
27																#DIV/0!	#DIV/0!
28																#DIV/0!	#DIV/0!
29																#DIV/0!	#DIV/0!
30	5.4	4.60719	0.573559	2.64249	2.22432	4.3	3.66869	0.573559	2.10421	1.77122	12.8	10.9207	0.75086	8.19995	5.02756	1.99777	0.320392
31																#DIV/0!	#DIV/0!
32																#DIV/0!	#DIV/0!
33																#DIV/0!	#DIV/0!
34																#DIV/0!	#DIV/0!
35																#DIV/0!	#DIV/0!
36	5.1	4.35123	0.647659	2.81811	2.37215	4.9	4.1806	0.629358	2.63109	2.21472	9.1	7.76396	0.745326	5.78668	3.54794	2.29344	0.111317
37																#DIV/0!	#DIV/0!
38																#DIV/0!	#DIV/0!
39																#DIV/0!	#DIV/0!
40																#DIV/0!	#DIV/0!
41																#DIV/0!	#DIV/0!
42	15.2	12.9684	0.686751	8.90604	7.49667	11.6	9.89692	0.671423	6.64502	5.59345	10.1	8.61715	0.719529	6.20029	3.80153	6.54506	1.34578
43																#DIV/0!	#DIV/0!
44																#DIV/0!	#DIV/0!
45																#DIV/0!	#DIV/0!
46																#DIV/0!	#DIV/0!
47	6.1	5.20442	0.661834	3.44446	2.89937	6	5.1191	0.640562	3.2791	2.76019	5.5	4.69251	0.751239	3.5252	2.16137	2.82978	0.0984213
48																#DIV/0!	#DIV/0!
49																#DIV/0!	#DIV/0!
50																#DIV/0!	#DIV/0!
51																#DIV/0!	#DIV/0!
52																#DIV/0!	#DIV/0!
53	6.4	5.46037	0.681805	3.72291	3.13376	8.4	7.16674	0.689155	4.93899	4.1574	7.2	6.14292	0.559077	3.43437	2.10568	3.64558	0.72382
54																#DIV/0!	#DIV/0!
55																#DIV/0!	#DIV/0!
56																#DIV/0!	#DIV/0!
57																#DIV/0!	#DIV/0!
58																#DIV/0!	#DIV/0!
59	6	5.1191	0.632829	3.23951	2.72686	5.2	4.43655	0.632829	2.80758	2.36328	6	5.1191	0.632829	3.23951	2.72686	2.54507	0.257091
60																#DIV/0!	#DIV/0!
61																#DIV/0!	#DIV/0!
62																#DIV/0!	#DIV/0!
63																#DIV/0!	#DIV/0!
64																#DIV/0!	#DIV/0!
65	2.8	2.38891	0.681612	1.62831	1.37063	1.4	1.19446	0.617693	0.737807	0.62105	4	3.41273	0.642124	2.1914	1.84461	0.995842	0.530035
66																#DIV/0!	#DIV/0!
67																#DIV/0!	#DIV/0!
68																#DIV/0!	#DIV/0!
69																#DIV/0!	#DIV/0!
70	4.8	4.09528	0.642124	2.62968	2.21353	5	4.26591	0.665775	2.84014	2.39069	4	3.41273	0.642124	2.1914	1.84461	2.30211	0.125268
					35.2127					31.0501					52.4861	33.1314	2.94342
															RSD	0.0888408

## Sheet: UT
PH2O	4.74862
Days	UT 1										UT 2										UT 3										UT
	Vol_Bio_mL	Vol_Bio_mL_std	x_CH4	Vol_CH4_mL	Vol_CH4_mL_net	Vol_CH4_mL g-1 VS	CH4_Accumulated	Vol_CO2_mL g-1 VS	Vol_Bio_mL g-1 VS	Bio_Accumulated	Vol_Bio_mL	Vol_Bio_mL_std	x_CH4	Vol_CH4_mL	Vol_CH4_mL_net	Vol_CH4_mL g-1 VS	CH4_Accumulated	Vol_CO2_mL g-1 VS	Vol_Bio_mL g-1 VS	Bio_Accumulated	Vol_Bio_mL	Vol_Bio_mL_std	x_CH4	Vol_CH4_mL	Vol_CH4_mL_net	Vol_CH4_mL g-1 VS	CH4_Accumulated	Vol_CO2_mL g-1 VS	Vol_Bio_mL g-1 VS	Bio_Accumulated	CH4_Mean	SD	CH4_Accum_Mean	SD	Bio_Mean	SD	Bio_Accum_Mean	CH4_%
0	0	0		0	0	0	0	0	0	0	0	0		0	0	0	0	0	0	0	0	0		0	0	0	0	0	0	0	0	0	0		0		0	0
1
2	19.2	16.3811	0.596353	9.76893	7.57808	12.8442	12.8442	8.69371	21.5379	21.5379	20.1	17.149	0.598847	10.2696	8.07877	13.6928	13.6928	9.17248	22.8653	22.8653	10.6	9.04374	0.598847	5.41582	3.22497	5.46605	5.46605	3.66157	9.12762	9.12762	10.6677	4.52469	10.6677	4.52469	17.8436	7.57739	17.8436	59.8016
3	5.6	4.77782	0.596353	2.84927	2.49891	4.23543	17.0796	2.86679	7.10223	28.6401	5.4	4.60719	0.598847	2.759	2.40864	4.08244	17.7753	2.73472	6.81716	29.6825	3.8	3.24209	0.598847	1.94152	1.59116	2.69688	8.16293	1.80657	4.50344	13.6311	3.67158	0.847581	14.3393	5.36017	6.14094	1.42526	23.9846	59.8016
4	5.1	4.35123	0.442424	1.92509	1.65964	2.81296	19.8926	3.5451	6.35806	34.9982	4.7	4.00996	0.415548	1.66633	1.40089	2.37438	20.1497	3.33948	5.71386	35.3963	4.9	4.1806	0.415548	1.73724	1.47179	2.49456	10.6575	3.50851	6.00307	19.6341	2.56063	0.22663	16.8999	5.40762	6.025	0.322659	30.0096	42.4506
5	1.5	1.27977	0.442424	0.566203	0.560432	0.949885	20.8425	1.19712	2.147	37.1452	0.6	0.51191	0.415548	0.212723	0.206952	0.350767	20.5004	0.49334	0.844107	36.2404	0.5	0.426591	0.415548	0.177269	0.171499	0.290676	10.9482	0.408824	0.6995	20.3336	0.530442	0.364488	17.4304	5.61634	1.2302	0.797257	31.2398	42.4506
6
7	6.7	5.71633	0.576435	3.29509	2.2236	3.76881	24.6113	2.76932	6.53813	43.6833	8	6.82546	0.576435	3.93444	2.86294	4.85245	25.3529	3.56558	8.41803	44.6585	7.2	6.14292	0.576435	3.54099	2.4695	4.18559	15.1338	3.07557	7.26117	27.5948	4.26895	0.546607	21.6993	5.698	7.40577	0.948253	38.6455	57.6435
8
9	6.3	5.37505	0.576435	3.09837	2.37955	4.03313	28.6444	2.96354	6.99667	50.68	5	4.26591	0.576435	2.45902	1.7402	2.94949	28.3024	2.16729	5.11678	49.7752	5.5	4.69251	0.576435	2.70493	1.9861	3.36628	18.5	2.47354	5.83982	33.4346	3.44963	0.546607	25.1489	5.76066	5.98442	0.948253	44.63	57.6435
10
11
12	5.8	4.94846	0.421466	2.08561	0.781622	1.32478	29.9692	1.81849	3.14327	53.8233	7.8	6.65483	0.324457	2.15921	0.855218	1.44952	29.7519	3.01801	4.46753	54.2428	6.8	5.80164	0.729073	4.22982	2.92583	4.95904	23.4591	1.8428	6.80184	40.2365	2.57778	2.06317	27.7267	3.69748	4.80421	1.85238	49.4342	49.1665
13
14	6.6	5.63101	0.59722	3.36295	1.42593	2.41683	32.386	1.62997	4.0468	57.8701	7.2	6.14292	0.554977	3.40918	1.47216	2.49519	32.2471	2.00083	4.49602	58.7388	6.6	5.63101	0.737201	4.15118	2.21417	3.75282	27.2119	1.33781	5.09064	45.3271	2.88828	0.749741	30.615	2.94799	4.54448	0.523603	53.9787	62.9799
15
16
17	6.4	5.46037	0.587228	3.20648	1.43517	2.43248	34.8185	1.70983	4.14232	62.0124	5.4	4.60719	0.587228	2.70547	0.934153	1.58331	33.8304	1.11294	2.69625	61.435	5.4	4.60719	0.735808	3.39	1.61869	2.74354	29.9554	0.98507	3.72861	49.0557	2.25311	0.600554	32.8681	2.57038	3.52239	0.744766	57.501	63.6754
18
19
20
21
22
23	10.8	9.21438	0.49884	4.5965	2.35923	3.99869	38.8172	4.01729	8.01598	70.0284	11.3	9.64097	0.49884	4.8093	2.57203	4.35937	38.1898	4.37964	8.73901	70.1741	11	9.38501	0.49884	4.68162	2.44435	4.14296	34.0984	4.16223	8.30519	57.3609	4.16701	0.181538	37.0351	2.56255	8.35339	0.36392	65.8544	49.884
24
25
26
27
28
29
30	10.4	8.8731	0.639229	5.67194	3.29859	5.59084	44.408	3.15538	8.74622	78.7746	9.8	8.36119	0.623812	5.21581	2.84246	4.81773	43.0075	2.90532	7.72305	77.8971	9.6	8.19056	0.753346	6.17033	3.79698	6.43555	40.534	2.10707	8.54262	65.9035	5.61471	0.809177	42.6498	1.96165	8.3373	0.541608	74.1917	67.2129
31
32
33
34
35
36	10.4	8.8731	0.664348	5.89483	3.17023	5.37327	49.7813	2.71476	8.08803	86.8626	10.7	9.12906	0.656127	5.98982	3.26521	5.53426	48.5417	2.90048	8.43474	86.3318	10.4	8.8731	0.785214	6.96728	4.24268	7.19098	47.7249	1.96701	9.15799	75.0615	6.03284	1.00621	48.6827	1.0354	8.56025	0.545914	82.752	70.1896
37
38
39
40
41
42	20.5	17.4902	0.735925	12.8715	5.09598	8.63725	58.4186	3.09934	11.7366	98.5992	21	17.9168	0.728665	13.0554	5.27984	8.94888	57.4906	3.33232	12.2812	98.613	20	17.0637	0.810934	13.8375	6.06197	10.2745	57.9995	2.39546	12.67	87.7315	9.28688	0.869396	57.9695	0.464696	12.2293	0.468858	94.9813	75.8508
43
44
45
46
47	12.7	10.8354	0.678939	7.35659	3.99481	6.77087	65.1894	3.20185	9.97272	108.572	11.6	9.89692	0.682316	6.75283	3.39105	5.74754	63.2382	2.67603	8.42358	107.037	10	8.53183	0.756035	6.45036	3.08858	5.23489	63.2344	1.68924	6.92413	94.6556	5.91777	0.782011	63.8873	1.12767	8.44014	1.52436	103.421	70.5764
48
49
50
51
52
53	10.4	8.8731	0.686349	6.09004	1.75909	2.98151	68.1709	1.36251	4.34402	112.916	11	9.38501	0.685132	6.42997	2.09902	3.55766	66.7958	1.63501	5.19267	112.229	10.1	8.61715	0.75062	6.4682	2.13725	3.62247	66.8568	1.2035	4.82596	99.4816	3.38721	0.352839	67.2745	0.776917	4.78755	0.425627	108.209	70.7367
54
55
56
57
58
59	7.6	6.48419	0.671513	4.35422	1.33067	2.25538	70.4263	1.10327	3.35865	116.275	6.7	5.71633	0.686661	3.92518	0.901633	1.52819	68.324	0.697348	2.22554	114.455	7	5.97228	0.761589	4.54842	1.52488	2.58454	69.4414	0.809074	3.39361	102.875	2.1227	0.540526	69.3972	1.05185	2.9926	0.664524	111.202	70.6588
60
61
62
63
64
65	5.4	4.60719	0.678779	3.12726	1.9442	3.29526	73.7216	1.55943	4.85469	121.129	6.1	5.20442	0.667182	3.47229	2.28923	3.88006	72.2041	1.93553	5.81559	120.27	8.8	7.50801	0.754336	5.66356	4.4805	7.59407	77.0354	2.47316	10.0672	112.942	4.92313	2.33151	74.3204	2.4707	6.9125	2.774	118.114	70.0099
66
67
68
69
70	10.1	8.61715	0.666051	5.73946	3.00455	5.09246	78.814	2.55329	7.64575	128.775	7.6	6.48419	0.518309	3.36081	0.625905	1.06086	73.2649	0.985909	2.04676	122.317	8.2	6.9961	0.713821	4.99396	2.25906	3.82891	80.8643	1.53505	5.36396	118.306	3.32741	2.06206	77.6478	3.93165	5.01883	2.8154	123.133	63.2727
		137.789																																				58.1055
																															77.6478	RSD	0.0506344		123.133	1.40356		58.1055

## Sheet: WT
PH2O	4.74862
Days	WT 1										WT 2										WT 3										WW
	Vol_Bio_mL	Vol_Bio_mL_std	x_CH4	Vol_CH4_mL	Vol_CH4_mL_net	Vol_CH4_mL g-1 VS	CH4_Accumulated	Vol_CO2_mL g-1 VS	Vol_Bio_mL g-1 VS	Bio_Accumulated	Vol_Bio_mL	Vol_Bio_mL_std	x_CH4	Vol_CH4_mL	Vol_CH4_mL_net	Vol_CH4_mL g-1 VS	CH4_Accumulated	Vol_CO2_mL g-1 VS	Vol_Bio_mL g-1 VS	Bio_Accumulated	Vol_Bio_mL	Vol_Bio_mL_std	x_CH4	Vol_CH4_mL	Vol_CH4_mL_net	Vol_CH4_mL g-1 VS	CH4_Accumulated	Vol_CO2_mL g-1 VS	Vol_Bio_mL g-1 VS	Bio_Accumulated	CH4_Mean	SD	CH4_Accum_Mean	SD	Bio_Mean	SD	Bio_Accum_Mean	CH4_%
0	0	0		0	0	0	0	0	0	0	0	0		0	0	0	0	0	0	0	0	0		0	0	0	0	0	0	0	0	0	0		0		0	0
1
2	12.9	11.0061	0.518346	5.70495	3.5141	5.9561	2.77921	5.53449	11.4906	11.4906	18.2	15.5279	0.411143	6.38421	4.19336	7.10739	7.10739	10.1795	17.2869	17.2869	22	18.77	0.401491	7.536	5.34515	9.05958	9.05958	13.5052	22.5648	22.5648	7.37436	1.56887	6.31539	3.21422	17.1141	5.53914	17.1141	44.366
3	4.5	3.83932	0.518346	1.9901	1.63973	2.77921	8.73531	2.58248	5.36169	16.8523	5.8	4.94846	0.411143	2.03453	1.68416	2.85451	9.9619	4.08835	6.94287	24.2297	9.4	8.01992	0.401491	3.21993	2.86956	4.86367	13.9232	7.25034	12.114	34.6788	3.49913	1.18232	10.8735	2.71144	8.13952	3.53163	25.2536	44.366
4	4.1	3.49805	0.383311	1.34084	1.0754	1.82271	10.558	2.93246	4.75516	21.6074	4.3	3.66869	0.383311	1.40625	1.1408	1.93357	11.8955	3.11081	5.04438	29.2741	5.5	4.69251	0.383311	1.79869	1.53325	2.59872	16.522	4.18094	6.77966	41.4585	2.11833	0.419706	12.9918	3.12948	5.5264	1.09495	30.78	38.3311
5	0.5	0.426591	0.383311	0.163517	0.157747	0.267367	10.8254	0.430153	0.69752	22.305	0.8	0.682546	0.383311	0.261628	0.255857	0.433656	12.3291	0.697686	1.13134	30.4055	1.5	1.27977	0.383311	0.490552	0.484781	0.821663	17.3436	1.32193	2.14359	43.6021	0.507562	0.284442	13.4994	3.41306	1.32415	0.742067	32.1042	38.3311
6
7	7.1	6.0576	0.383311	2.32194	1.25045	2.11941	12.9448	3.4098	5.52921	27.8342	7.7	6.56951	0.383311	2.51817	1.44667	2.45199	14.7811	3.94487	6.39685	36.8023	7.2	6.14292	0.383311	2.35465	1.28315	2.17484	19.5185	3.49898	5.67382	49.2759	2.24874	0.178181	15.7481	3.39185	5.86663	0.464847	37.9708	38.3311
8
9	4.8	4.09528	0.383311	1.56977	0.850942	1.44227	14.3871	2.3204	3.76267	31.5968	5.1	4.35123	0.383311	1.66788	0.949052	1.60856	16.3897	2.58793	4.1965	40.9988	5	4.26591	0.383311	1.63517	0.916349	1.55313	21.0716	2.49875	4.05189	53.3278	1.53466	0.0846701	17.2828	3.43059	4.00369	0.220891	41.9745	38.3311
10
11
12	4.4	3.754	0.669601	2.51369	1.2097	2.05034	16.4374	1.01169	3.06203	34.6589	6.2	5.28973	0.582601	3.0818	1.77781	3.01324	19.4029	2.15881	5.17206	46.1709	7.6	6.48419	0.579757	3.75926	2.45527	4.16147	25.2331	3.01648	7.17795	60.5057	3.07502	1.05692	20.3578	4.47491	5.13735	2.05818	47.1118	61.0653
13
14	4.8	4.09528	0.669601	2.7422	0.805184	1.36472	17.8021	0.673388	2.03811	36.697	6.1	5.20442	0.582601	3.0321	1.09508	1.85606	21.259	1.32976	3.18582	49.3567	5.4	4.60719	0.579757	2.67105	0.734031	1.24412	26.4772	0.901813	2.14593	62.6517	1.4883	0.324148	21.8461	4.36723	2.45662	0.633804	49.5685	61.0653
15
16
17	4.8	4.09528	0.69252	2.83606	1.06475	1.80466	19.6068	0.80127	2.60593	39.3029	5	4.26591	0.614995	2.62352	0.852201	1.44441	22.7034	0.904242	2.34865	51.7053	5.5	4.69251	0.620151	2.91006	1.13875	1.93008	28.4073	1.18219	3.11227	65.764	1.72638	0.25212	23.5725	4.46415	2.68895	0.388522	52.2574	64.2556
18
19
20
21
22
23	17.9	15.272	0.661958	10.1094	7.87213	13.3426	32.9494	6.81367	20.1563	59.4592	20.4	17.4049	0.661958	11.5213	9.28406	15.7357	38.4391	8.03575	23.7714	75.4768	24.8	21.1589	0.657608	13.9143	11.677	19.7916	48.1988	10.3047	30.0963	95.8602	16.2899	3.26002	39.8624	7.72373	24.6747	5.03118	76.9321	66.0508
24
25
26
27
28
29
30	15.5	13.2243	0.713735	9.43867	7.06532	11.9751	44.9245	4.80299	16.7781	76.2373	17.8	15.1867	0.649359	9.8616	7.48825	12.6919	51.131	6.85339	19.5453	95.0221	13.7	11.6886	0.64468	7.53541	5.16206	8.74926	56.9481	4.82221	13.5715	109.432	11.1388	2.10019	51.0012	6.01285	16.6316	2.98962	93.5637	66.9258
31
32
33
34
35
36	16	13.6509	0.709083	9.67964	6.95504	11.7882	56.7127	4.83636	16.6246	92.8618	15.4	13.139	0.620445	8.15204	5.42744	9.19905	60.3301	5.62748	14.8265	109.849	16.9	14.4188	0.646269	9.31842	6.59381	11.176	68.124	6.11709	17.293	126.725	10.7211	1.35319	61.7223	5.83167	16.248	1.27564	109.812	65.8599
37
38
39
40
41
42	29.6	25.2542	0.758663	19.1594	11.3839	19.2947	76.0074	6.13783	25.4326	118.294	29.3	24.9983	0.705126	17.6269	9.85139	16.6973	77.0273	6.98257	23.6798	133.528	30.1	25.6808	0.706512	18.1438	10.3683	17.5733	85.6974	7.30003	24.8734	151.598	17.8551	1.32146	79.5774	5.32455	24.6619	0.89529	134.474	72.3434
43
44
45
46
47	15.6	13.3097	0.671952	8.94344	5.58166	9.46045	85.4679	4.61861	14.0791	132.373	15	12.7977	0.636447	8.14509	4.78331	8.10731	85.1346	4.63107	12.7384	146.267	17.3	14.7601	0.636447	9.394	6.03223	10.2241	95.9215	5.84023	16.0643	167.662	9.26396	1.07199	88.8413	6.13385	14.2939	1.67336	148.768	64.8282
48
49
50
51
52
53	15.1	12.8831	0.682561	8.79348	4.46253	7.56361	93.0315	3.51761	11.0812	143.455	13.6	11.6033	0.619812	7.19186	2.86091	4.849	89.9836	2.97434	7.82334	154.09	13.7	11.6886	0.640182	7.48283	3.15189	5.34218	101.264	3.0026	8.34478	176.007	5.91826	1.44609	94.7596	5.8352	9.08311	1.74994	157.851	64.7519
54
55
56
57
58
59	10	8.53183	0.517641	4.41643	1.39288	2.36082	95.3923	2.1999	4.56072	148.015	8.8	7.50801	0.640174	4.80643	1.78289	3.02184	93.0055	1.6985	4.72034	158.811	10.6	9.04374	0.640174	5.78957	2.76602	4.68817	105.952	2.6351	7.32327	183.331	3.35694	1.19932	98.1165	6.88971	5.53478	1.55094	163.385	59.933
60
61
62
63
64
65	8.1	6.91078	0.656004	4.5335	3.35044	5.67871	101.071	2.97781	8.65652	156.672	6.9	5.88696	0.640174	3.76868	2.58562	4.38241	97.3879	2.46324	6.84565	165.656	7.5	6.39887	0.497166	3.1813	1.99824	3.38685	109.339	3.42546	6.81231	190.143	4.48266	1.14921	102.599	6.1202	7.43816	1.05526	170.824	59.7781
66
67
68
69
70	12.8	10.9207	0.519548	5.67385	2.93895	4.98127	106.052	4.60642	9.58768	166.26	13.3	11.3473	0.457094	5.1868	2.45189	4.15575	101.544	4.93592	9.09168	174.748	11.1	9.47033	0.621224	5.8832	3.14829	5.33608	114.675	3.25355	8.58963	198.732	4.82437	0.605606	107.424	6.6721	9.08966	0.49903	179.913	53.2622
																																						52.7461
																															107.424	RSD	0.0621102		179.913	1.74413		52.7461

## Sheet: SW
PH2O	4.74862
Days	SW 1										SW 2										SW 3										S+W
	Vol_Bio_mL	Vol_Bio_mL_std	x_CH4	Vol_CH4_mL	Vol_CH4_mL_net	Vol_CH4_mL g-1 VS	CH4_Accumulated	Vol_CO2_mL g-1 VS	Vol_Bio_mL g-1 VS	Bio_Accumulated	Vol_Bio_mL	Vol_Bio_mL_std	x_CH4	Vol_CH4_mL	Vol_CH4_mL_net	Vol_CH4_mL g-1 VS	CH4_Accumulated	Vol_CO2_mL g-1 VS	Vol_Bio_mL g-1 VS	Bio_Accumulated	Vol_Bio_mL	Vol_Bio_mL_std	x_CH4	Vol_CH4_mL	Vol_CH4_mL_net	Vol_CH4_mL g-1 VS	CH4_Accumulated	Vol_CO2_mL g-1 VS	Vol_Bio_mL g-1 VS	Bio_Accumulated	CH4_Mean	SD	CH4_Accum_Mean	SD	Bio_Mean	SD	Bio_Accum_Mean	CH4_%
0	0	0		0	0	0	0	0	0	0	0	0		0	0	0	0	0	0	0	0	0		0	0	0	0	0	0	0	0	0	0		0		0	0
1
2	13.7	11.6886	0.35464	4.14525	1.9544	3.31255	2.38061	6.02804	9.34058	9.34058	22.8	19.4526	0.384097	7.47167	5.28082	8.95054	8.95054	14.3523	23.3028	23.3028	20.1	17.149	0.41105	7.04908	4.85824	8.2343	8.2343	11.7981	20.0324	20.0324	6.83246	3.0693	6.52182	3.60423	17.5586	7.30245	17.5586	38.3262
3	5.8	4.94846	0.35464	1.75492	1.40456	2.38061	5.69316	4.33213	6.71274	16.0533	7.1	6.0576	0.384097	2.3267	1.97634	3.34973	12.3003	5.37133	8.72105	32.0239	7	5.97228	0.41105	2.4549	2.10454	3.56702	11.8013	5.11081	8.67782	28.7102	3.09912	0.63166	9.93158	3.67905	8.03721	1.14722	25.5958	38.3262
4	4.8	4.09528	0.435806	1.78475	1.5193	2.57509	8.26824	3.33371	5.90879	21.9621	4.6	3.92464	0.435806	1.71038	1.44494	2.44904	14.7493	3.17054	5.61958	37.6435	4.5	3.83932	0.435806	1.6732	1.40775	2.38602	14.1873	3.08895	5.47497	34.1852	2.47005	0.0962656	12.4016	3.59063	5.66778	0.220891	31.2636	43.5806
5	0.2	0.170637	0.435806	0.0743644	0.0685938	0.116261	8.3845	0.150511	0.266772	22.2289	1.4	1.19446	0.435806	0.520551	0.51478	0.872509	15.6218	1.12955	2.00206	39.6455	1.1	0.938501	0.435806	0.409004	0.403234	0.683447	14.8708	0.884791	1.56824	35.7534	0.557405	0.393564	12.959	3.97942	1.27902	0.903072	32.5426	43.5806
6
7	8.7	7.42269	0.438842	3.25739	2.18589	3.7049	12.0894	4.73755	8.44246	30.6713	8.1	6.91078	0.482024	3.33116	2.25967	3.82995	19.4518	4.1156	7.94555	47.5911	8.8	7.50801	0.482024	3.61904	2.54755	4.31788	19.1887	4.63993	8.9578	44.7112	3.95091	0.323896	16.9099	4.17678	8.4486	0.506153	40.9912	46.763
8
9	6.6	5.63101	0.438842	2.47112	1.7523	2.96999	15.0594	3.79781	6.76781	37.4392	5.8	4.94846	0.482024	2.38528	1.66645	2.8245	22.2763	3.03516	5.85966	53.4507	6.1	5.20442	0.482024	2.50865	1.78983	3.03361	22.2223	3.25987	6.29348	51.0047	2.9427	0.107195	19.8526	4.15116	6.30698	0.454222	47.2982	46.763
10
11
12	6.8	5.80164	0.537097	3.11605	1.81206	3.07129	18.1307	2.64702	5.71831	43.1575	5.7	4.86314	0.543497	2.6431	1.33911	2.26969	24.546	1.90639	4.17608	57.6268	10.4	8.8731	0.575035	5.10235	3.79836	6.4379	28.6602	4.75776	11.1957	62.2003	3.92629	2.21174	23.7789	5.30648	7.03001	3.68904	54.3282	55.1877
13
14	8.2	6.9961	0.532467	3.72519	1.78818	3.03081	21.1615	2.6612	5.692	48.8495	7.8	6.65483	0.543497	3.61688	1.67986	2.84722	27.3932	2.39148	5.2387	62.8655	7.9	6.74014	0.591863	3.98924	2.05222	3.47834	32.1385	2.3986	5.87694	68.0773	3.11879	0.32463	26.8977	5.50526	5.60255	0.328388	59.9308	55.5942
15
16
17	6.8	5.80164	0.5425	3.14739	1.37607	2.33233	23.4938	1.9669	4.29923	53.1487	7.4	6.31355	0.543497	3.4314	1.66008	2.8137	30.2069	2.36333	5.17702	68.0425	7.2	6.14292	0.575035	3.53239	1.76108	2.98488	35.1234	2.2059	5.19078	73.2681	2.7103	0.33834	29.608	5.83787	4.88901	0.510813	64.8198	55.3677
18
19
20
21
22
23	16.3	13.9069	0.614136	8.54072	6.30345	10.6838	34.1776	6.71267	17.3965	70.5452	16.6	14.1628	0.462202	6.54609	4.30882	7.30309	37.51	8.49755	15.8006	83.8432	16.9	14.4188	0.656711	9.46898	7.23171	12.2571	47.3805	6.40729	18.6644	91.9325	10.0813	2.53138	39.6894	6.86597	17.2872	1.43502	82.1069	57.7683
24
25
26
27
28
29
30	11.6	9.89692	0.635013	6.28468	3.91133	6.62937	40.807	3.81036	10.4397	80.9849	11.9	10.1529	0.656898	6.66941	4.29606	7.28145	44.7914	3.80315	11.0846	94.9278	11.3	9.64097	0.656898	6.33313	3.95978	6.7115	54.092	3.50545	10.217	102.149	6.87411	0.355153	46.5635	6.81749	10.5804	0.450608	92.6874	64.9603
31
32
33
34
35
36	14.8	12.6271	0.65152	8.22681	5.50221	9.32577	50.1328	4.9881	14.3139	95.2988	12.3	10.4941	0.654373	6.86709	4.14249	7.02116	51.8126	3.70844	10.7296	105.657	15	12.7977	0.668335	8.55318	5.82857	9.87894	63.971	4.90248	14.7814	116.931	8.74196	1.5157	55.3054	7.55142	13.275	2.21671	105.962	65.8076
37
38
39
40
41
42	26	22.1828	0.690709	15.3218	7.5463	12.7903	62.9231	5.72735	18.5177	113.816	29.7	25.3395	0.690709	17.5022	9.72671	16.486	68.2985	7.3822	23.8682	129.526	25.1	21.4149	0.687653	14.726	6.95047	11.7805	75.7514	5.35095	17.1314	134.062	13.6856	2.4772	68.991	6.44213	19.8391	3.55746	125.801	68.969
43
44
45
46
47	14.6	12.4565	0.622222	7.75069	4.38891	7.43884	70.3619	4.51644	11.9553	125.772	15	12.7977	0.639869	8.18887	4.82709	8.18152	76.48	4.60473	12.7862	142.312	15.2	12.9684	0.515463	6.68472	3.32295	5.63211	81.3835	5.2942	10.9263	144.989	7.08415	1.31119	76.0752	5.52193	11.8893	0.931724	137.691	59.2518
48
49
50
51
52
53	15.1	12.8831	0.605383	7.79919	3.46824	5.87838	76.2403	3.8318	9.71017	135.482	15.8	13.4803	0.646999	8.72173	4.39078	7.442	83.922	4.06034	11.5023	153.814	14.6	12.4565	0.659304	8.2126	3.88165	6.57907	87.9626	3.39974	9.97881	154.967	6.63315	0.783215	82.7083	5.95464	10.3971	0.966541	148.088	63.7229
54
55
56
57
58
59	10.2	8.70247	0.606674	5.27956	2.25601	3.82375	80.0641	2.47906	6.30281	141.785	10.2	8.70247	0.646359	5.62492	2.60137	4.40911	88.3311	2.41234	6.82145	160.636	9.4	8.01992	0.498226	3.99573	0.972186	1.64777	89.6104	1.65951	3.30728	158.275	3.29354	1.45502	86.0019	5.1819	5.47718	1.897	153.565	58.3753
60
61
62
63
64
65	10.4	8.8731	0.620127	5.50245	4.31939	7.321	87.3851	4.48465	11.8056	153.59	11.3	9.64097	0.639707	6.16739	4.98433	8.44802	96.7792	4.75806	13.2061	173.842	10.5	8.95842	0.642255	5.75359	4.57053	7.74666	97.357	4.315	12.0617	170.336	7.83856	0.5691	93.8404	5.59796	12.3578	0.745705	165.923	63.4029
66
67
68
69
70	9.9	8.44651	0.616002	5.20307	2.46816	4.18332	91.5684	2.60776	6.79109	160.381	10	8.53183	0.638081	5.444	2.70909	4.59168	101.371	2.6044	7.19608	181.038	8.3	7.08142	0.633818	4.48833	1.75342	2.9719	100.329	1.71699	4.68889	175.025	3.91563	0.842417	97.7561	5.38393	6.22535	1.34594	172.148	62.93
																																						52.0357
																																RSD	0.0550752					54.9265

## Sheet: CT
PH2O	4.74862
Days	CT 1										CT 2										CT 3										CS
	Vol_Bio_mL	Vol_Bio_mL_std	x_CH4	Vol_CH4_mL	Vol_CH4_mL_net	Vol_CH4_mL g-1 VS	CH4_Accumulated	Vol_CO2_mL g-1 VS	Vol_Bio_mL g-1 VS	Bio_Accumulated	Vol_Bio_mL	Vol_Bio_mL_std	x_CH4	Vol_CH4_mL	Vol_CH4_mL_net	Vol_CH4_mL g-1 VS	CH4_Accumulated	Vol_CO2_mL g-1 VS	Vol_Bio_mL g-1 VS	Bio_Accumulated	Vol_Bio_mL	Vol_Bio_mL_std	x_CH4	Vol_CH4_mL	Vol_CH4_mL_net	Vol_CH4_mL g-1 VS	CH4_Accumulated	Vol_CO2_mL g-1 VS	Vol_Bio_mL g-1 VS	Bio_Accumulated	CH4_Mean	SD	CH4_Accum_Mean	SD	Bio_Mean	SD	Bio_Accum_Mean	CH4_%
0	0	0		0	0	0	0	0	0	0	0	0		0	0	0	0	0	0	0	0	0		0	0	0	0	0	0	0	0	0	0		0		0	0
1
2	21.8	18.5994	0.240873	4.48009	2.28925	3.88008	1.35675	12.2283	16.1084	16.1084	21.9	18.6847	0.681275	12.7294	3.83606	4.73587	4.73587	2.21562	6.95149	6.95149	16.6	14.1628	0.271618	3.84688	1.65604	2.80684	2.80684	7.52693	10.3338	10.3338	3.34346	0.758892	2.0818	1.02537	13.2211	4.08326	13.2211	25.6246
3	5.6	4.77782	0.240873	1.15085	0.800485	1.35675	5.23683	4.2759	5.63265	21.741	11.7	9.98224	0.681275	6.80065	3.26686	4.03316	8.76903	1.88686	5.92002	12.8715	4.6	3.92464	0.271618	1.066	0.71564	1.21295	4.01979	3.25269	4.46564	14.7994	1.28485	0.101686	4.62831	0.860579	5.04915	0.825204	18.2702	25.6246
4	3.7	3.15678	0.240873	0.760383	0.494938	0.838879	6.07571	2.64378	3.48266	25.2237	5.8	4.94846	0.681275	3.37126	1.89885	2.34426	11.1133	1.09673	3.44099	16.3125	3.2	2.73019	0.271618	0.741568	0.476124	0.806989	4.82678	2.16405	2.97104	17.7705	0.822934	0.0225493	5.45124	0.883128	3.22685	0.361766	21.4971	25.6246
5	0.8	0.682546	0.240873	0.164407	0.158637	0.268876	6.34459	0.847378	1.11625	26.3399	10	8.53183	0.681275	5.81252	2.8677	3.54037	14.6537	1.65631	5.19668	21.5092	0.4	0.341273	0.271618	0.092696	0.0869255	0.147331	4.97411	0.395089	0.542421	18.3129	0.208103	0.0859447	5.65935	0.969073	0.829337	0.405761	22.3264	25.6246
6
7	7	5.97228	0.40701	2.43078	1.35928	2.30387	8.64845	3.35661	5.66047	32.0004	12.2	10.4088	0.639186	6.65318	6.04601	7.46421	22.1179	4.21348	11.6777	33.1869	6.8	5.80164	0.438543	2.54427	1.47278	2.49623	7.47034	3.19587	5.6921	24.005	2.40005	0.136024	8.0594	0.833049	5.67629	0.022366	28.0027	42.2776
8
9	5.4	4.60719	0.40701	1.87517	1.15635	1.95991	10.6084	2.85548	4.81539	36.8158	11.3	9.64097	0.639186	6.16237	0.212161	0.261928	22.3798	0.147856	0.409783	33.5967	5.1	4.35123	0.438543	1.9082	1.18938	2.0159	9.48624	2.58091	4.59681	28.6018	1.9879	0.039591	10.0473	0.793458	4.7061	0.154559	32.7088	42.2776
10
11
12	5.3	4.52187	0.480533	2.17291	0.86892	1.47275	12.0811	1.59207	3.06482	39.8806	11.4	9.72628	0.639186	6.2169	0.266696	0.329254	22.7091	0.185861	0.515114	34.1118	4.8	4.09528	0.450315	1.84416	0.540177	0.915554	10.4018	1.11759	2.03314	30.6349	1.19415	0.393994	11.2415	1.18745	2.54898	0.729504	35.2578	46.5424
13
14	7.6	6.48419	0.467967	3.03439	1.09737	1.85995	13.9411	2.11458	3.97453	43.8551	11.3	9.64097	0.639186	6.16237	0.212161	0.261928	22.971	0.147856	0.409783	34.5216	5.8	4.94846	0.450315	2.22837	0.291346	0.493807	10.8956	0.602775	1.09658	31.7315	1.17688	0.966009	12.4183	2.15346	2.53556	2.03502	37.7933	45.9141
15
16
17	5.4	4.60719	0.480533	2.21391	0.442591	0.750154	14.6912	0.810933	1.56109	45.4162	8.6	7.33737	0.639186	4.68994	0.0147814	0.0182486	22.9892	0.0103012	0.0285498	34.5501	5.4	4.60719	0.450315	2.07469	0.30337	0.514186	11.4098	0.627651	1.14184	32.8733	0.63217	0.166854	13.0505	2.32032	1.35146	0.296454	39.1448	46.5424
18
19
20
21
22
23	11.4	9.72628	0.576115	5.60346	3.36619	5.7054	20.3966	4.19783	9.90324	55.3195	15.7	13.395	0.683791	9.15936	1.14301	1.41113	24.4004	0.652555	2.06368	36.6138	11	9.38501	0.618246	5.80224	3.56497	6.04233	17.4521	3.73101	9.77334	42.6467	5.87387	0.23824	18.9244	2.08208	9.83829	0.0918505	48.9831	59.7181
24
25
26
27
28
29
30	10.7	9.12906	0.614825	5.61277	3.23942	5.49055	25.8872	3.43971	8.93026	64.2497	23.5	20.0498	0.700735	14.0496	5.84964	7.22178	31.6221	3.08423	10.306	46.9198	10.6	9.04374	0.614825	5.56032	3.18697	5.40164	22.8538	3.38401	8.78565	51.4323	5.4461	0.0628676	24.3705	2.14494	8.85796	0.102253	57.841	61.4825
31
32
33
34
35
36	15	12.7977	0.483668	6.18986	3.46526	5.87332	31.7605	6.26996	12.1433	76.393	18.3	15.6132	0.673128	10.5097	4.72302	5.83089	37.453	2.8315	8.66239	55.5822	12	10.2382	0.666873	6.82757	4.10297	6.95418	29.8079	3.47387	10.4281	61.8604	6.41375	0.764286	30.7842	1.38066	11.2857	1.21285	69.1267	57.527
37
38
39
40
41
42	28.9	24.657	0.693299	17.0947	9.31912	15.7951	47.5556	6.98744	22.7826	99.1756	19.1	16.2958	0.673808	10.9802	4.77995	5.90117	43.3542	2.85677	8.75794	64.3401	29.1	24.8276	0.736024	18.2737	10.4982	17.7936	47.6015	6.38168	24.1752	86.0356	16.7943	1.4131	47.5786	0.0324476	23.4789	0.984763	92.6056	71.4661
43
44
45
46
47	14.1	12.0299	0.625854	7.52895	4.16717	7.063	54.6186	4.22238	11.2854	110.461	10.9	9.29969	0.508786	4.73156	1.20636	1.48933	44.8435	1.43789	2.92723	67.2674	11.2	9.55565	0.654557	6.25472	2.89294	4.90329	52.5048	2.58771	7.491	93.5266	5.98314	1.52715	53.5617	1.4947	9.38819	2.68303	101.994	64.0206
48
49
50
51
52
53	12.7	10.8354	0.651102	7.05497	2.72402	4.61698	59.2356	2.47404	7.09102	117.552	10.6	9.04374	0.668534	6.04604	2.61168	3.22429	48.0678	1.59864	4.82293	72.0903	12.4	10.5795	0.673501	7.12528	2.79433	4.73615	57.2409	2.29599	7.03214	100.559	4.67657	0.0842679	58.2383	1.41043	7.06158	0.0416345	109.055	66.2301
54
55
56
57
58
59	10	8.53183	0.653163	5.57268	2.54913	4.32056	63.5561	2.29426	6.61483	124.167	11	9.38501	0.668534	6.27419	1.82668	2.25516	50.323	1.11813	3.3733	75.4636	10.2	8.70247	0.487873	4.2457	1.22216	2.07145	59.3124	2.17443	4.24587	104.805	3.19601	1.59036	61.4343	3.00079	5.43035	1.6751	114.486	57.0518
60
61
62
63
64
65	12.2	10.4088	0.629829	6.55578	5.37272	9.10631	72.6625	5.35208	14.4584	138.625	13	11.0914	0.508786	5.64314	2.63458	4.46539	54.7884	4.31117	8.77656	84.2401	10.8	9.21438	0.656176	6.04626	4.8632	8.24271	67.5551	4.31902	12.5617	117.366	8.67451	0.610658	70.1088	3.61145	13.5101	1.34114	127.996	64.3003
66
67
68
69
70	11.7	9.98224	0.624448	6.23339	3.49848	5.92963	78.5921	3.56617	9.4958	148.121	10	8.53183	0.673808	5.74881	2.74026	4.6445	59.4329	2.24841	6.89292	91.1331	10	8.53183	0.555478	4.73924	2.00434	3.39718	70.9523	2.7186	6.11578	123.482	4.66341	1.79071	74.7722	5.40216	7.80579	2.39003	135.802	58.9963
																																						46.6761
																																RSD	0.0722483					49.2692

## Sheet: CL
PH2O	4.74862
Days	CL 1										CL 2										CL 3										CL
	Vol_Bio_mL	Vol_Bio_mL_std	x_CH4	Vol_CH4_mL	Vol_CH4_mL_net	Vol_CH4_mL g-1 VS	CH4_Accumulated	Vol_CO2_mL g-1 VS	Vol_Bio_mL g-1 VS	Bio_Accumulated	Vol_Bio_mL	Vol_Bio_mL_std	x_CH4	Vol_CH4_mL	Vol_CH4_mL_net	Vol_CH4_mL g-1 VS	CH4_Accumulated	Vol_CO2_mL g-1 VS	Vol_Bio_mL g-1 VS	Bio_Accumulated	Vol_Bio_mL	Vol_Bio_mL_std	x_CH4	Vol_CH4_mL	Vol_CH4_mL_net	Vol_CH4_mL g-1 VS	CH4_Accumulated	Vol_CO2_mL g-1 VS	Vol_Bio_mL g-1 VS	Bio_Accumulated	CH4_Mean	SD	CH4_Accum_Mean	SD	Bio_Mean	SD	Bio_Accum_Mean	CH4_%
0	0	0		0	0	0	0	0	0	0	0	0		0	0	0	0	0	0	0	0	0		0	0	0	0	0	0	0	0	0	0		0		0	0
1
2	18.2	15.5279	0.507305	7.8774	5.68655	6.97737	11.3068	6.77641	13.7538	13.7538	15	12.7977	0.494961	6.33439	4.14354	5.0841	5.0841	5.18761	10.2717	10.2717	16.5	14.0775	0.472532	6.65207	4.46123	5.4739	5.4739	6.11029	11.5842	11.5842	5.84512	0.999736	7.28827	3.48561	11.8699	1.75853	11.8699	49.1599
3	22.1	18.8553	0.507305	9.56541	9.21505	11.3068	18.2842	10.9812	22.288	36.0418	24.4	20.8177	0.494961	10.3039	9.95357	12.213	17.2971	12.4616	24.6746	34.9463	28	23.8891	0.472532	11.2884	10.938	13.4209	18.8948	14.9812	28.402	39.9862	12.3135	1.06061	18.1587	0.806205	25.1215	3.08143	36.9914	49.1599
4	47.7	40.6968	0.507305	20.6457	20.3803	25.0065	43.2906	24.2863	49.2927	85.3345	53.8	45.9012	0.494961	22.7193	22.4539	27.5508	44.8479	28.1117	55.6625	90.6088	45.4	38.7345	0.472532	18.3033	18.0378	22.1323	41.0271	24.7054	46.8377	86.824	24.8965	2.71091	43.0552	1.92124	50.5977	4.55481	87.5891	49.1599
5	43.6	37.1988	0.507305	18.8711	18.8654	23.1477	66.4383	22.481	45.6287	130.963	50.1	42.7445	0.494961	21.1569	21.1511	25.9522	70.8001	26.4806	52.4329	143.042	42	35.8337	0.472532	16.9325	16.9268	20.7691	61.7961	23.1837	43.9527	130.777	23.2897	2.59451	66.3449	4.50272	47.3381	4.49108	134.927	49.1599
6
7	165.1	140.86	0.536993	75.6411	74.5696	91.4964	157.935	78.8903	170.387	301.35	176.1	150.246	0.527652	79.2773	78.2058	95.9581	166.758	85.9006	181.859	324.9	159.2	135.827	0.54301	73.7553	72.6838	89.1826	150.979	75.0548	164.237	295.014	92.2123	3.444	158.557	7.90811	172.161	8.94363	307.088	53.5885
8
9	174.6	148.966	0.536993	79.9935	79.2747	97.2695	255.204	83.868	181.138	482.487	155.9	133.011	0.527652	70.1836	69.4648	85.2329	251.991	76.2995	161.532	486.433	171.8	146.577	0.54301	79.5927	78.8739	96.7778	247.757	81.4468	178.225	473.239	93.0934	6.81187	251.651	3.73552	173.632	10.5789	480.72	53.5885
10
11
12	79	67.4014	0.536993	36.1941	34.8901	42.8099	298.014	36.9117	79.7216	562.209	77	65.6951	0.527652	34.6641	33.3601	40.9327	292.924	36.6425	77.5752	564.008	87.5	74.6535	0.54301	40.5376	39.2336	48.1394	295.896	40.5134	88.6529	561.892	43.9607	3.73865	295.611	2.55717	81.9832	5.87494	562.703	53.5885
13
14	43.2	36.8575	0.536993	19.7922	17.8552	21.9082	319.922	18.8898	40.798	603.007	45.9	39.1611	0.527652	20.6634	18.7264	22.9772	315.901	20.5689	43.5461	607.554	51.5	43.9389	0.54301	23.8593	21.9223	26.8985	322.794	22.6374	49.5359	611.427	23.928	2.62749	319.539	3.46273	44.6266	4.46804	607.33	53.5885
15
16
17	23.8	20.3058	0.536993	10.904	9.13273	11.2058	331.128	9.66189	20.8677	623.875	23.8	20.3058	0.527652	10.7144	8.94305	10.9731	326.874	9.82297	20.796	628.35	25	21.3296	0.54301	11.5822	9.81086	12.0379	334.832	10.1309	22.1688	633.596	11.4056	0.559808	330.945	3.98236	21.2775	0.772689	628.607	53.5885
18
19
20
21
22
23	24.8	21.1589	0.659782	13.9603	11.723	14.3841	345.512	7.41717	21.8012	645.676	25.4	21.6708	0.483627	10.4806	8.24333	10.1145	336.988	10.7994	20.9139	649.264	28.8	24.5717	0.648414	15.9326	13.6953	16.8041	351.636	9.1116	25.9157	659.512	13.7676	3.38713	344.712	7.35666	22.8769	2.66878	651.484	59.7274
24
25
26
27
28
29
30	26.4	22.524	0.686158	15.455	13.0817	16.0512	361.563	7.34164	23.3928	669.069	26.5	22.6093	0.544451	12.3097	9.93634	12.1918	349.18	10.201	22.3929	671.657	25.9	22.0974	0.522935	11.5555	9.18217	11.2665	362.903	10.2782	21.5447	681.057	13.1698	2.53784	357.882	7.56578	22.4435	0.925094	673.927	58.4515
31
32
33
34
35
36	14.1	12.0299	0.69493	8.35993	5.63532	6.91451	368.478	3.03542	9.94993	679.019	16.9	14.4188	0.66799	9.63161	6.90701	8.47486	357.655	4.21224	12.6871	684.344	17.2	14.6747	0.656195	9.62949	6.90489	8.47226	371.375	4.43893	12.9112	693.968	7.95387	0.900121	365.836	7.23147	11.8494	1.64881	685.777	67.3038
37
38
39
40
41
42	19.3	16.4664	0.686569	11.3053	3.5298	4.33104	372.809	1.9772	6.30825	685.327	15.8	13.4803	0.656757	8.85327	1.07774	1.32238	358.978	0.69112	2.0135	686.357	18.3	15.6132	0.652348	10.1853	2.40973	2.95673	374.332	1.57571	4.53244	698.5	2.87005	1.5062	368.706	8.45955	4.28473	2.15806	690.062	66.5224
43
44
45
46
47	15	12.7977	0.673317	8.61694	5.25516	6.44805	379.257	3.12849	9.57654	694.903	14.4	12.2858	0.671694	8.25232	4.89054	6.00066	364.978	2.93297	8.93363	695.291	13.4	11.4327	0.506698	5.79291	2.43113	2.98298	377.315	2.90411	5.88709	704.387	5.1439	1.88473	373.85	7.74436	8.13242	1.9709	698.194	61.7236
48
49
50
51
52
53	10.8	9.21438	0.558237	5.14381	0.812859	0.997373	380.254	0.789274	1.78665	696.69	9.3	7.9346	0.656596	5.20983	0.878879	1.07838	366.057	0.563999	1.64238	696.933	9.6	8.19056	0.522431	4.279	-0.0519475	-0.0637392	377.251	-0.0582658	-0.122005	704.265	0.670671	0.637306	374.521	7.48238	1.10234	1.06276	699.296	57.9088
																																						52.2637
																																RSD	0.0199785

## Sheet: Gráficas
										Columna1	Biogas	SD	% CH4	BMP	SD2	% mejora del BMP
										CL	685.777		52.2637	365.836
										UT	123.133		58.1055	77.6478
										WT	179.913		52.7461	107.424		0.383473
										SW	172.148		54.9265	97.7561		0.258968
										CT	135.802		49.2692	74.7722		-0.0370337
