# Supplementary material for: Energy-saving pretreatments affect pelagic Sargassum composition and DNA metabarcoding reveals the microbial community involved in methane yield
Source: PLoS One. 2023 Aug 17;18(8):e0289972. doi: 10.1371/journal.pone.0289972 (PMC10434912; doi:10.1371/journal.pone.0289972)
Supplement: S2 Data — (XLSX) [file pone.0289972.s002.xlsx]

## Sheet: Hoja1
UT
	C	H	O	N	Ash	C:N	n	a	b	c	TBMP (mL CH4/g SV)	Formula química	HHV (MJ/kg SV)	LHV (MJ/kg SV)
	24.41	2.7	21.2	2.09	49.6	11.6794	2.03235	2.67884	1.32508	0.149214	428.72	C1.82H2.15O1.53N0.12	8.34519	7.60319
	19.55	1.61	27.92	1.32	49.6	14.8106	1.62772	1.59738	1.74511	0.0942406	240.988		3.95099	3.38631
	21.93	2.22	24.56	1.69	49.6	12.9763	1.82587	2.2026	1.5351	0.120657	337.683		6.22313	5.55601
Mean	21.9633	2.17667	24.56	1.7	49.6	13.1555	1.82865	2.15961	1.5351	0.12137	335.797		6.1731	5.51517
SD	2.43017	0.546291	3.36	0.385097	0	1.57326	0.202334	0.542009	0.210013	0.0274938	93.8802		2.19753	2.10874
WW
	C	H	O	N	Ash		n	a	b	c	TBMP (mL CH4/g SV)	Formula química	HHV (MJ/kg SV)	LHV (MJ/kg SV)
	33.23	4.91	35.17	1.59	25.1	20.8994	2.7667	4.87152	2.19826	0.113517	419.111	C2.77H4.94O2.18N0.10	11.9641	10.6418
	33.02	5	35.56	1.32	25.1	25.0152	2.74922	4.96081	2.22264	0.0942406	420.177		11.9456	10.6012
	33.87	5.04	34.35	1.64	25.1	20.6524	2.81999	5.0005	2.14701	0.117087	435.356		12.5108	11.1676
Mean	33.3733	4.98333	35.0267	1.51667	25.1	22.189	2.77863	4.94427	2.1893	0.108282	424.881		12.1402	10.8035
SD	0.442757	0.0665833	0.617603	0.172143	4.35117e-15	2.45064	0.0368635	0.0660614	0.0386026	0.0122901	9.08728		0.321122	0.315928
S+W
	C	H	O	N	Ash		n	a	b	c	TBMP (mL CH4/g SV)	Formula química	HHV (MJ/kg SV)	LHV (MJ/kg SV)
	34.86	5.08	32.07	2.19	25.8	15.9178	2.90241	5.04018	2.0045	0.156354	459.745	C2.88H4.94O2.02N0.15	13.3183	11.9848
	36.32	5.24	30.71	1.93	25.8	18.8187	3.02397	5.19893	1.91949	0.137791	492.649		14.2726	12.916
	32.81	4.63	34.76	2	25.8	16.405	2.73173	4.59371	2.17264	0.142789	405.899		11.5074	10.2477
Mean	34.6633	4.98333	32.5133	2.04	25.8	17.0472	2.88604	4.94427	2.03221	0.145645	452.764		13.0328	11.7162
SD	1.76325	0.31628	2.06108	0.134536	0	1.55338	0.146806	0.313801	0.128825	0.00960513	43.7943		1.40455	1.35427
CS
	C	H	O	N	Ash		n	a	b	c	TBMP (mL CH4/g SV)	Formula química	HHV (MJ/kg SV)	LHV (MJ/kg SV)
	37.34	5.41	30.53	3.02	23.7	12.3642	3.10889	5.3676	1.90824	0.215611	490.019	C3.13H5.57O1.89N0.19	14.9146	13.5234
	36.43	5.6	31.81	2.46	23.7	14.8089	3.03313	5.55611	1.98825	0.17563	484.341		14.6376	13.1959
	39.06	5.84	28.53	2.87	23.7	13.6098	3.2521	5.79423	1.78324	0.204902	537.131		16.4557	14.9894
Mean	37.61	5.61667	30.29	2.78333	23.7	13.5943	3.13137	5.57264	1.89324	0.198714	503.83		15.3359	13.9029
SD	1.33563	0.215484	1.65312	0.289885	0	1.22243	0.111203	0.213795	0.103326	0.0206962	28.9787		0.979557	0.95505
PROMEDIOS
	%
Muestra	C	H	O	N	Ash	C:N	n	a	b	c	TBMP (mL CH4/g SV)	SD	Formula química	% Mejora TBMP	HHV (MJ/kg SV)	SD	LHV (MJ/kg SV)	SD	% Mejora HHV
UT	21.963	2.177	24.56	1.7	49.6	12.9194	1.82862	2.15994	1.5351	0.12137	335.801	93.8802	C1.82H2.15O1.53N0.12	0	6.17346	2.2	5.51546	2.1
WW	33.373	4.983	35.027	1.517	25.1	21.9993	2.77861	4.94394	2.18932	0.108305	424.86	9.1	C2.77H4.94O2.18N0.10	0.265215	12.1396	0.3	10.8029	0.3	0.966409
S+W	34.663	4.983	32.514	2.04	25.8	16.9917	2.88601	4.94394	2.03225	0.145645	452.743	43.8	C2.88H4.94O2.02N0.15	0.348247	13.0321	1.4	11.7155	1.4	1.11098
CS	37.61	5.617	30.29	2.783	23.7	13.5142	3.13137	5.57297	1.89324	0.198691	503.845	29	C3.13H5.57O1.89N0.19	0.500426	15.3364	1	13.9033	1	1.48425
